# Supplementary material for: Genomic surveillance of Neisseria meningitidis serogroup B invasive strains: Diversity of vaccine antigen types, Brazil, 2016-2018
Source: PLoS One. 2020 Dec 21;15(12):e0243375. doi: 10.1371/journal.pone.0243375 (PMC7751880; doi:10.1371/journal.pone.0243375)
Supplement: S1 Table — (XLSX) [file pone.0243375.s004.xlsx]

## Sheet: S1 Table
S1 Table
Epidemiological data for 145 studied Neisseria meningitidis serogroup B invasive isolates from Brazil, 2016-2018.
								fHbp
ID	AGE	GENDER	SOURCE	UF	GEOGRAFIC REGION	IDENTIFICATION	SEROGROUP	Subfamily	Variant
N.26/16	missed	F	CSF	SP	SE	N.meningitidis	B	A	3
N.31/16	3y	F	CSF	SP	SE	N.meningitidis	B	B	1
N.44/16	3mo	F	CSF	SP	SE	N.meningitidis	B	A	3
N.48/16	6y	M	CSF	SP	SE	N.meningitidis	B	B	1
N.55/16	1y	F	CSF	PE	NE	N.meningitidis	B	B	1
N.57/16	17y	M	BLOOD	SP	SE	N.meningitidis	B	B	1
N.70/16	1y	M	BLOOD	SP	SE	N.meningitidis	B	A	2
N.78/16	1y	F	BLOOD	SP	SE	N.meningitidis	B	B	1
N.82/16	3y	M	CSF	SP	SE	N.meningitidis	B	A	3
N.84/16	46y	M	BLOOD	SP	SE	N.meningitidis	B	A	3
N.85/16	5y	F	CSF	SP	SE	N.meningitidis	B	B	1
N.86/16	60y	M	BLOOD	SP	SE	N.meningitidis	B	A	2
N.89/16	9y	F	CSF	SP	SE	N.meningitidis	B	A	3
N.92/16	5mo	M	BLOOD	SP	SE	N.meningitidis	B	A	3
N.96/16	8y	F	CSF	RS	S	N.meningitidis	B	B	1
N.97/16	68y	F	CSF	MG	SE	N.meningitidis	B	A	2
N.105/16	12y	M	CSF	SP	SE	N.meningitidis	B	B	1
N.106/16	1y	M	CSF	SP	SE	N.meningitidis	B	B	1
N.113/16	3y	M	CSF	PR	S	N.meningitidis	B	A	3
N.118/16	54y	F	CSF	MG	SE	N.meningitidis	B	A	2
N.128/16	1y	M	CSF	SP	SE	N.meningitidis	B	A	3
N.136/16	6mo	F	CSF	DF	CO	N.meningitidis	B	B	1
N.143/16	1y	M	CSF	BA	NE	N.meningitidis	B	A	3
N.151/16	4y	M	CSF	SP	SE	N.meningitidis	B	A	3
N.161/16	59y	M	BLOOD	SP	SE	N.meningitidis	B	A	3
N.166/16	2y	M	CSF	RS	S	N.meningitidis	B	A	2
N.170/16	74y	F	CSF	SP	SE	N.meningitidis	B	A	3
N.171/16	51y	M	BLOOD	SP	SE	N.meningitidis	B	A	2
N.179/16	1mo	M	BLOOD	PR	S	N.meningitidis	B	A	2
N.181/16	18y	M	CSF	PR	S	N.meningitidis	B	B	1
N.182/16	6mo	M	CSF	PR	S	N.meningitidis	B	A	2
N.187/16	5y	F	CSF	GO	CO	N.meningitidis	B	A	2
N.200/16	45y	F	CSF	SP	SE	N.meningitidis	B	A	2
N.213/16	32y	M	CSF	SP	SE	N.meningitidis	B	B	1
N.225/16	4mo	M	CSF	PR	S	N.meningitidis	B	A	2
N.227/16	2mo	M	CSF	PR	S	N.meningitidis	B	A	2
N.228/16	44y	F	CSF	RN	NE	N.meningitidis	B	B	1
N.245/16	5y	M	BLOOD	SP	SE	N.meningitidis	B	A	3
N.246/16	5y	M	BLOOD	ES	SE	N.meningitidis	B	A	2
N.248/16	1mo	F	CSF	ES	SE	N.meningitidis	B	A	2
N.249/16	3mo	M	CSF	SP	SE	N.meningitidis	B	A	3
N.251/16	10mo	M	CSF	SP	SE	N.meningitidis	B	A	3
N.253/16	10mo	M	CSF	SP	SE	N.meningitidis	B	A	2
N.254/16	27y	F	CSF	RN	NE	N.meningitidis	B	B	1
N.256/16	4y	M	BLOOD	BA	NE	N.meningitidis	B	B	1
N.262/16	8y	F	CSF	DF	CO	N.meningitidis	B	A	3
N.263/16	2y	F	BLOOD	PR	S	N.meningitidis	B	A	2
N.275/16	20y	M	CSF	SP	SE	N.meningitidis	B	A	2
N.1/17	2y	F	CSF	SP	SE	N.meningitidis	B	A	3
N.2/17	27y	F	BLOOD	SP	SE	N.meningitidis	B	A	2
N.3/17	8mo	F	BLOOD	SP	SE	N.meningitidis	B	A	3
N.14/17	1y	F	CSF	SP	SE	N.meningitidis	B	B	1
N.23/17	7mo	F	BLOOD	RS	S	N.meningitidis	B	A	3
N.25/17	3mo	M	BLOOD	SP	SE	N.meningitidis	B	A	3
N.27/17	3y	F	CSF	SC	S	N.meningitidis	B	A	3
N.28/17	32y	F	CSF	RN	NE	N.meningitidis	B	B	1
N.31/17	2mo	M	CSF	SP	SE	N.meningitidis	B	A	2
N.41/17	18y	F	CSF	SP	SE	N.meningitidis	B	A	2
N.42/17	25y	F	CSF	SP	SE	N.meningitidis	B	B	1
N.43/17	5mo	F	BLOOD	SP	SE	N.meningitidis	B	B	1
N.46/17	11mo	M	CSF	RS	S	N.meningitidis	B	A	3
N.60/17	19y	F	CSF	DF	CO	N.meningitidis	B	A	2
N.63/17	3mo	M	CSF	PR	SE	N.meningitidis	B	A	3
N.64/17	missed	F	CSF	SP	SE	N.meningitidis	B	A	3
N.91/17	40y	F	BLOOD	SP	SE	N.meningitidis	B	B	1
N.93/17	5mo	M	CSF	SP	SE	N.meningitidis	B	B	1
N.96/17	1mo	F	CSF	SP	SE	N.meningitidis	B	A	3
N.97/17	4mo	M	CSF	SP	SE	N.meningitidis	B	A	3
N.115/17	27y	M	BLOOD	SP	SE	N.meningitidis	B	A	3
N.118/17	7mo	F	BLOOD	SP	SE	N.meningitidis	B	A	2
N.122/17	1y	F	CSF	AP	N	N.meningitidis	B	B	1
N.128/17	28y	F	CSF	SC	S	N.meningitidis	B	B	1
N.130/17	8y	M	CSF	SP	SE	N.meningitidis	B	B	1
N.137/17	1mo	M	BLOOD	SP	SE	N.meningitidis	B	A	2
N.138/17	1y	F	CSF	SP	SE	N.meningitidis	B	A	2
N.139/17	79y	F	CSF	RJ	SE	N.meningitidis	B	A	2
N.150/17	3y	F	CSF	SP	SE	N.meningitidis	B	B	1
N.174/17	16y	F	CSF	SP	SE	N.meningitidis	B	B	1
N.192/17	38y	M	CSF	GO	CO	N.meningitidis	B	B	1
N.220/17	3y	M	BLOOD	SP	CO	N.meningitidis	B	A	3
N.228/17	9mo	M	CSF	SP	SE	N.meningitidis	B	A	3
N.230/17	2mo	M	CSF	MG	SE	N.meningitidis	B	A	2
N.234/17	43y	F	CSF	SP	SE	N.meningitidis	B	A	3
N.235/17	43y	F	BLOOD	SP	SE	N.meningitidis	B	A	3
N.239/17	8y	M	BLOOD	SP	SE	N.meningitidis	B	B	1
N.244/17	11mo	M	BLOOD	SP	SE	N.meningitidis	B	B	1
N.261/17	4y	F	CSF	SP	SE	N.meningitidis	B	B	1
N.1/18	3y	F	CSF	SP	SE	N.meningitidis	B	A	2
N.2/18	13y	M	BLOOD	SP	SE	N.meningitidis	B	A	2
N.3/18	1y	M	BLOOD	SP	SE	N.meningitidis	B	B	1
N.8/18	49y	M	CSF	GO	CO	N.meningitidis	B	A	2
N.10/18	1y	M	CSF	SP	SE	N.meningitidis	B	A	3
N.11/18	48y	M	CSF	SP	SE	N.meningitidis	B	A	2
N.18/18	1y	M	CSF	SC	S	N.meningitidis	B	A	3
N.30/18	6mo	M	BLOOD	SP	SE	N.meningitidis	B	A	3
N.35/18	11mo	M	CSF	CE	NE	N.meningitidis	B	A	3
N.36/18	36y	F	BLOOD	CE	NE	N.meningitidis	B	A	2
N.46/18	1y	M	BLOOD	SP	SE	N.meningitidis	B	B	1
N.47/18	1y	M	CSF	SP	SE	N.meningitidis	B	A	2
N.54/18	78y	F	BLOOD	RS	S	N.meningitidis	B	A	3
N.62/18	2mo	F	CSF	PR	S	N.meningitidis	B	A	2
N.63/18	7y	M	BLOOD	SP	SE	N.meningitidis	B	B	1
N.65/18	26y	M	CSF	SP	SE	N.meningitidis	B	B	1
N.66/18	29y	M	CSF	MG	SE	N.meningitidis	B	B	1
N.67/18	1y	F	CSF	MG	SE	N.meningitidis	B	B	1
N.73/18	11mo	F	CSF	RS	S	N.meningitidis	B	A	2
N.80/18	6mo	F	BLOOD	SP	SE	N.meningitidis	B	A	3
N.83/18	23y	M	BLOOD	SC	S	N.meningitidis	B	A	3
N.86/18	11y	M	CSF	SP	SE	N.meningitidis	B	B	1
N.90/18	50y	F	CSF	SP	SE	N.meningitidis	B	B	1
N.92/18	5mo	M	CSF	DF	CO	N.meningitidis	B	B	1
N.101/18	7mo	M	CSF	SP	SE	N.meningitidis	B	A	2
N.102/18	51y	F	BLOOD	SP	SE	N.meningitidis	B	A	2
N.103/18	35y	F	BLOOD	RS	S	N.meningitidis	B	B	1
N.109/18	19y	F	CSF	SC	S	N.meningitidis	B	B	1
N.112/18	55y	F	CSF	SP	SE	N.meningitidis	B	B	1
N.117/18	20y	F	BLOOD	MG	SE	N.meningitidis	B	B	1
N.118/18	50y	M	BLOOD	MG	SE	N.meningitidis	B	B	1
N.138/18	3y	F	CSF	SP	SE	N.meningitidis	B	A	2
N.145/18	6mo	F	BLOOD	SP	S	N.meningitidis	B	A	3
N.147/18	3mo	M	CSF	SP	SE	N.meningitidis	B	A	2
N.149/18	1y	F	CSF	SP	SE	N.meningitidis	B	A	2
N.154/18	4mo	F	CSF	RS	S	N.meningitidis	B	A	3
N.155/18	6mo	M	CSF	RS	S	N.meningitidis	B	B	1
N.172/18	29y	M	CSF	SP	SE	N.meningitidis	B	A	2
N.175/18	5mo	F	BLOOD	SP	SE	N.meningitidis	B	B	1
N.187/18	7y	F	CSF	RS	S	N.meningitidis	B	B	1
N.198/18	1y	F	CSF	SC	S	N.meningitidis	B	B	1
N.202/18	33y	F	BLOOD	SP	SE	N.meningitidis	B	A	3
N.210/18	9mo	F	BLOOD	SP	SE	N.meningitidis	B	B	1
N.212/18	26y	M	BLOOD	SC	S	N.meningitidis	B	B	1
N.226/18	32y	M	CSF	PR	S	N.meningitidis	B	B	1
N.234/18	61y	F	BLLOD	SP	SE	N.meningitidis	B	A	2
N.242/18	19y	M	CSF	PR	S	N.meningitidis	B	B	1
N.246/18	48y	M	CSF	SC	S	N.meningitidis	B	B	1
N.253/18	19y	M	CSF	PR	S	N.meningitidis	B	A	2
N.270/18	42y	F	CSF	SP	SE	N.meningitidis	B	A	3
N.273/18	11y	F	BLOOD	MA	NE	N.meningitidis	B	A	2
N.278/18	57y	F	CSF	CE	NE	N.meningitidis	B	A	2
N.281/18	1mo	F	CSF	SP	SE	N.meningitidis	B	A	2
N.286/18	2y	F	CSF	ES	SE	N.meningitidis	B	A	3
N.289/18	1y	M	CSF	RS	S	N.meningitidis	B	A	2
N.300/18	3y	F	BLOOD	PR	S	N.meningitidis	B	A	3
N.302/18	11y	M	CSF	PR	S	N.meningitidis	B	B	1
N.306/18	3mo	M	CSF	SP	SE	N.meningitidis	B	A	3
*AP, Amapá; BA, Bahia; CE, Ceará; DF, Distrito Federal; ES, Espírito Santo; GO, Goiás; MA, Maranhão; MG, Minas Gerais, PE, Pernambuco; PR, Paraná; RJ, Rio de Janeiro; RN, Rio Grande do Norte; RS, Rio Grande do Sul; SC, Santa Catarina; SP, São Paulo
CSF cerebrospinal fluid
CO, Central-West; N, North; NE, Northeast; SE, Southeast; S, South
